# Supplementary material for: Case report: Gene mutation analysis and skin imaging of isolated café-au-lait macules
Source: Front Genet. 2023 Mar 21;14:1126555. doi: 10.3389/fgene.2023.1126555 (PMC10071509; doi:10.3389/fgene.2023.1126555)
Supplement: Supplementary file 1 [file DataSheet1.XLSX]

## Sheet: Sheet1
引物名称	序列	扩增长度	测序引物
NF1-E01up_F	TCGGACTGTGATGGCTGTGGG	1271	NF1-E01_F	CAGACCCTCTCCTTGCCTCTT
NF1-E01up_R	TTGCTCTGTTGTCGGTGGCTC
NF1-E02_F	CAAGTAAGTTATTTATGGTCGTT	370	NF1-E02_R	AAAAGGTTATCTGTGCTCGTA
NF1-E02_R	AAAAGGTTATCTGTGCTCGTA
NF1-E03up_F	TAATGGCAGACTCTAATAAATG	775	NF1-E03_F	TTTCACTTTTCAGATGTGTGTTG
NF1-E03up_R	ATAAAACAAGTGTTCTCAAGG
NF1-E04up_F	AATGGGAGGACTGGTAAGGAT	937	NF1-E04_F	TTAAATCTAGGTGGTGTGT
NF1-E04up_R	GTGATAAAGGGTAGAGTTGTG
NF1-E05up_F	GAGATCCTCCTCCCTTAGCCT	633	NF1-E05_F	GATGATGTCTTGCTATGTTGC
NF1-E05up_R	ATGAAATAATAGCACCCTTGC
NF1-E06+07_F	TTTTGGGTTTATGTTAGGTGT	598	NF1-E06+07_F	TTTTGGGTTTATGTTAGGTGT
NF1-E06+07_R	AACTTGGAAAACGATGATAGG
NF1-E08_F	ATTACATTGCTTGTCTACTTAC	437	NF1-E08_F	ATTACATTGCTTGTCTACTTAC
NF1-E08_R	TTCCCTGAAATACTTTGCTTA
NF1-E09up_F	GGCAACAGAGGAAGACACCAT	807	NF1-E09_R	AAAGCAAGTCCTATGAACTTATCAAC
NF1-E09up_R	AGAAGCACAAAGCACCCATAC
NF1-E10+11_F	GTATGGGTGCTTTGTGCTTCT	1700	NF1-E10+11in_R	AAATGGTAAGGTGGCAAGTCA
NF1-E10+11_R	TCCCTCAGGCATGTTTATTTG
NF1-E12_F	AAAGTGGGCAATTTGTCTCAT	452	NF1-E12_F	AAAGTGGGCAATTTGTCTCAT
NF1-E12_R	AAATAACCAAAGCAGCAGGAA
NF1-E13_F	CTTGTATGTATGTCTGGGGAATG	626	NF1-E13S	CCTTATGCTTACTATTGAGTG
NF1-E13_R	ATCCTCAAGGTCTTGGCGTTT
NF1-E14_F	ATTTCTTCCTCCTTCTAATCTC	371	NF1-E14_R	TGATACAAAGCAAGTAAACCC
NF1-E14_R	TGATACAAAGCAAGTAAACCC
NF1-E15up_F	ATTCTGTCTGTATTATTCCCT	400	NF1-E15_R	ACCATAAAACCTTTGGAAGTG
NF1-E15up_R	ATTGCTGTGATACTTTTCTTA
NF1-E16up_F	ATAACCATTCAGTTCTGCCTTTG	778	NF1-E16_R	TTTGAGAACATTGGGAGGAAG
NF1-E16up_R	TGATTTGCCAGTCATTGTCCT
NF1-E17up_F	ATAGACTAATGGTGAAGTGGGTT	1145	NF1-E17_R	AACCCTCTTTAACAACTCTGG
NF1-E17up_R	CTTCTGTGGTATGAATGGGTT
NF1-E18_newF	CACAGTTTATTGCATTGTTAGAT	380	NF1-E18_newF	CACAGTTTATTGCATTGTTAGAT
NF1-E18_newR	GCCATGTGCTTTGAGGCAGAC
NF1-E19+20_newF	TTGCTCTGCTCTTCCTACTCCT	592	NF1-E19+20_newF	TTGCTCTGCTCTTCCTACTCCT
NF1-E19+20_newR	ATATGTTTACTTTACTGAGCGACTCT
NF1-E21_newF	TGGATAAAGCATAATTTGTCAAGT	549	NF1-E21_newF	TGGATAAAGCATAATTTGTCAAGT
NF1-E21_newR	TAGAGAAAGGTGAAAAATAAGAG
NF1-E22_newF	CTCTGTGTGTTTAGATCAGTCA	319	NF1-E22_newF	CTCTGTGTGTTTAGATCAGTCA
NF1-E22_newR	TTTATCAATTACTACCAGTAGCAG
NF1-E23_newF	GGTGTGACAGTAAGGTAGCCAGA	386	NF1-E23_newF	GGTGTGACAGTAAGGTAGCCAGA
NF1-E23_newR	TCCTTTCTACCAATAACCGCAT
NF1-E24_newF	TCATGTCACTTAGGTTATCTGG	270	NF1-E24_newF	TCATGTCACTTAGGTTATCTGG
NF1-E24_newR	TGTAATTAAGTAGTTATAACTCTC
NF1-E25_F	GTATTACCTTCTCCCCATTTG	424	NF1-E25_F	GTATTACCTTCTCCCCATTTG
NF1-E25_R	ATCCTAGTCCTGTCATGGGTA
NF1-E26+27_newF	GTAAAATCATGTCCAACATAGCACA	831	NF1-E26+27_newF	GTAAAATCATGTCCAACATAGCACA
NF1-E26+27_newR	CCTAACTAAACATCTTTCTTCTG
NF1-E28+29up_F	ATTCAGTATTCGCTGAGTTCC	1247	NF1-E28+29_F	AGTGGTTGTCAACTTTGGGTT
NF1-E28+29up_R	TACCTATTAGCCTCTTTCCCT
NF1-E30up_F	GAGATTCAGTCTTGCCCTTTC	268	NF1-E30_F	CTTAATGTCTGTATAAGAGTCTC
NF1-E30up_R	TTTCAGCCACATCCATCATAC
NF1-E31up_F	TGTGATTCATAGCCAGAAATAG	653	NF1-E31_R	AAGGTCAAATAGGCTGAAGTG
NF1-E31up_R	AAGACAGTCAGCGTTTCCTAA
NF1-E32_F	TTGAACTCTTTGTTTTCATGTCTT	250	NF1-E32_F	TTGAACTCTTTGTTTTCATGTCTT
NF1-E32_R	GGAATTTAAGATAGCTAGATTATC
NF1-E33_F	TTGGGAAGGTTAGAAACACTA	310	NF1-E33_F	TTGGGAAGGTTAGAAACACTA
NF1-E33_R	GATTCAAACAGAGCAACTGAG
NF1-E34_F	AGTCTGGGTGTATCTGGTGTT	546	NF1-E34_R	TTCCTACGAATTGGCTGTTCT
NF1-E34_R	TTCCTACGAATTGGCTGTTCT
NF1-E35_F	GGAAAAGCAACCAGTTACAAG	266	NF1-E35_R	AAGCAATCAACTATTTCAAGG
NF1-E35_R	AAGCAATCAACTATTTCAAGG
NF1-E36up_F	TACCCTTTAGAATGCCTGTTG	1306	NF1-E36_R	GCTACTAGATACCGACCATCA
NF1-E36up_R	TTCTTGATTCCCTAATACTCC
NF1-E37_F	GGCAACCAACTAATTCCCACT	841	NF1-E37_R	GCGACAGCCTTACGTGACATT
NF1-E37_R	GCGACAGCCTTACGTGACATT
NF1-E38_F	CTTCTCCACTTCACCCCGTCA	501	NF1-E38_R	AACCAACACTGCATACCTTCC
NF1-E38_R	AACCAACACTGCATACCTTCC
NF1-E39up_F	TTAGGACACCCAGAAAGAAGT	994	NF1-E39_S	GCCTCACAGTGCTCTTATGG
NF1-E39up_R	CTTTGTAAGTGGTCCAGAGGT
NF1-E40up_F	CTGTTCTTTCTTCGCCTCTAC	969	NF1-E40_R	AATTTTGAACCAGATGAAGAG
NF1-E40up_R	TGGCTCCAAGGTTATTTCTAAT
NF1-E41_F	ATCTAGTATTTTTGAGGCCTCAG	312	NF1-E41_F	ATCTAGTATTTTTGAGGCCTCAG
NF1-E41_R	CAGATATGCTATAGTACAGAAGG
NF1-E42_F	TGACAGGCCTGTAAATAAAATCTAG	878	NF1-E42_R	TTTTGGTAATATTTCATGTCATTACTG
NF1-E42_R	TTTTGGTAATATTTCATGTCATTACTG
NF1-E43_F	TAAGCGGAATACTCAGTGCCA	754	NF1-E43_F	TAAGCGGAATACTCAGTGCCA
NF1-E43_R	ATTTAGGACATACCTTTGAGC
NF1-E44_F	GCATGGACTGTGTTATTGGTA	250	NF1-E44_F	GCATGGACTGTGTTATTGGTA
NF1-E44_R	TGCAATTAAAAGATCCACAGA
NF1-E45_F	GTTCTGTGGATCTTTTAATTGC	238	NF1-E45_R	CATTGACCTCAAATTTAAACG
NF1-E45_R	CATTGACCTCAAATTTAAACG
NF1-E46_F	CATTCCGAGATTCAGTTTAGGAG	236	NF1-E46_F	CATTCCGAGATTCAGTTTAGGAG
NF1-E46_R	AAGTAACATTCAACACTGATACCC
NF1-E47_F	CTATGTCATGATTCATCTTACTAGC	233	NF1-E47_F	CTATGTCATGATTCATCTTACTAGC
NF1-E47_R	CTAAATTTGAGTAATCTAGGAACCTC
NF1-E48_F	CTACTGTGTGAACCTCATCAACC	284	NF1-E48_R	GTAAGACATAAGGGCTAACTTACTTC
NF1-E48_R	GTAAGACATAAGGGCTAACTTACTTC
NF1-E49_F	ATTCACATATGCATGTTTTACCTTC	556	NF1-E49_F	ATTCACATATGCATGTTTTACCTTC
NF1-E49_R	GATAACAGAGAGCCACTGTAGTGTC
NF1-E50_F	GTGCACATTTAACAGGTACTAT	373	NF1-E50_F	GTGCACATTTAACAGGTACTAT
NF1-E50_R	CTTCCTAGGCCATCTCTAGAT
NF1-E51_F	CTTGGAAGGAGCAAACGATGGTTG	356	NF1-E51_F	CTTGGAAGGAGCAAACGATGGTTG
NF1-E51_R	CAAAAACTTTGCTACACTGACATGG
NF1-E52_F	GTATTCCCATTTATAGACACTG	531	NF1-E52_R	AACACCTGGATAATCACTTCA
NF1-E52_R	AACACCTGGATAATCACTTCA
NF1-E53_F	CACGTTAATTCCCTATCTTGC	268	NF1-E53_R	TGAGAAGTAGAAGACTGTATCC
NF1-E53_R	TGAGAAGTAGAAGACTGTATCC
NF1-E54_F	CATGAATAGGATACAGTCTTCTAC	269	NF1-E54_F	CATGAATAGGATACAGTCTTCTAC
NF1-E54_R	CACATTACTGGGTAAGCATTTAAC
NF1-E54F-w	TTTTGGCACATTATTCTGGG	316	NF1-E55_F	AAATGTTCCTCTGTTGACTT
NF1-E54R-w	CAGTGCATTCTACAACAGCG		NF1-E55_R	CATCAACCATCCTTCTCCAGA
NF1-E56_F	CTGTTACAATTAAAAGATACCTTGC	185	NF1-E56_F	CTGTTACAATTAAAAGATACCTTGC
NF1-E56_R	TGTGTGTTCTTAAAGCAGGCATAC
NF1-E57_F	TTTTGGCTTCAGATGGGGATTTAC	351	NF1-E57_F	TTTTGGCTTCAGATGGGGATTTAC
NF1-E57_R	AAGGGAATTCCTAATGTTGGTGTC
NF1-E58up_F	TATAGACAGTGGTCCCGAAAG	595	NF1-E58_F	CTGGGAGAAACAGGCTATAC
NF1-E58up_R	GGAAGTGCAGCATTACAACAT
