# Supplementary material for: Case report: Gene mutation analysis and skin imaging of isolated café-au-lait macules
Source: Front Genet. 2023 Mar 21;14:1126555. doi: 10.3389/fgene.2023.1126555 (PMC10071509; doi:10.3389/fgene.2023.1126555)
Supplement: Supplementary file 2 [file DataSheet2.XLSX]

## Sheet: Sheet1
Func	Gene	Exonic|Biotype	Transcript	Codon_Change	Impact	COSMIC	1000G_ALL	1000G_EAS	dbSNPv151_GRCh38	SIFT	PolyPhen2	MutationAssessor	MetaSVM	LOF|NMD	Chr	Start	End	Ref	Obs	Otherinfo	isoform	ENCODE	HGMD	Clinvar	GWAS	1000G_SAS	1000G_AMR	1000G_EUR	ESP6500_ALL	ESP6500_AA	ESP6500_EA		LRT	MutationTaster	FATHMM	MetaLR	VEST3	CADD	GERP++_NR	GERP++_RS	phyloP20way_mammalian	phyloP100way_vertebrate	phastCons20way_mammalian	phastCons100way_vertebrate	SiPhy_29way_logOdds		ExAC_ALL	ExAC_AFR	ExAC_AMR
missense_variant	NF1	MISSENSE	ENST00000358273:p.Arg2452His/c.7355G>A	cGc/cAc	MODERATE					0.003,0.003,0.003(D,D,D)	0.971,0.989,.(D,D,.)	1.955,.,.(M,.,.)	-0.4193(T)		chr17	31350216	31350216	G	A	het	missense_variant(MODERATE|MISSENSE|cGc/cAc|p.Arg2452His/c.7355G>A|2839|NF1|protein_coding|CODING|ENST00000358273|50|A), missense_variant(MODERATE|MISSENSE|cGc/cAc|p.Arg2431His/c.7292G>A|2818|NF1|protein_coding|CODING|ENST00000356175|49|A), missense_variant(MODERATE|MISSENSE|cGc/cAc|p.Arg2097His/c.6290G>A|2502|NF1|protein_coding|CODING|ENST00000456735|41|A|WARNING_TRANSCRIPT_NO_START_CODON), 3_pri…	EPC (VB):H3K36me3,B cells (PB) Roadmap:H3K36me3,neutrophil (VB):H3K36me3,CD14+CD16- monocyte (CB):H3K36me3,Fetal Muscle Leg:H3K36me3,MSC (VB):H3K36me3,M1 macrophage (CB):H3K36me3,A549:H3K36me3,CD4+ ab T cell (CB):H3K36me3,Natural Killer cells (PB):H3K36me3,M1 macrophage (VB):H3K36me3,NHDF-AD:H3K36me3,CD4+ ab T cell (VB):H3K36me3,DND-41:H3K36me3,Osteobl:H3K36me3,Placenta:H3K36me3,NH-A:H4K20me1,CD1…		MONDO:MONDO:0003582,MeSH:D061325,MedGen:C0677776,OMIM:PS604370,Orphanet:ORPHA145|MONDO:MONDO:0015356,MedGen:C0027672,Orphanet:ORPHA140162,SNOMED_CT:699346009|MONDO:MONDO:0018975,MedGen:C0027831,OMIM:162200,Orphanet:ORPHA636,SNOMED_CT:92824003;Hereditary_breast_and_ovarian_cancer_syndrome|Hereditary_cancer-predisposing_syndrome|Neurofibromatosis,_type_1									0.000001(D)	1,1,1,1(D,D,D,D)	2.65,2.79,2.48(T,T,T)	0.3531(T)	0.904;0.916;.	4.30408	5.57	5.57	1.176	9.054	1	1	19.5321
[truncated: 5 more columns]
